# Supplementary material for: Drought Tolerant Enterobacter sp./Leclercia adecarboxylata Secretes Indole-3-acetic Acid and Other Biomolecules and Enhances the Biological Attributes of Vigna radiata (L.) R. Wilczek in Water Deficit Conditions
Source: Biology (Basel). 2021 Nov 8;10(11):1149. doi: 10.3390/biology10111149 (PMC8614786; doi:10.3390/biology10111149)
Supplement: Supplementary file 1 [file biology-10-01149-s001.zip]

Archive with 1 entries (1 files):
- biology-1382409-supplementary.pdf
